# Supplementary material for: Supporting Mental Health with Apps: A Systematic Review of Potential and Quality of Implemented Behavior Change Techniques in Mobile Health Applications
Source: Eur J Investig Health Psychol Educ. 2026 Jan 14;16(1):13. doi: 10.3390/ejihpe16010013 (PMC12840162; doi:10.3390/ejihpe16010013)
Supplement: Supplementary file 1 [file ejihpe-16-00013-s001.zip]

Archive with 3 entries (3 files):
- PRISMA_2020_checklist.pdf
- ejihpe-4011059 supplpmentary table .pdf
- PRISMA_2020_abstract_checklist.pdf
